# Supplementary material for: DNA methylation under the major depression pathway predicts pediatric quality of life four-month post-pediatric mild traumatic brain injury
Source: Clin Epigenetics. 2021 Jul 12;13:140. doi: 10.1186/s13148-021-01128-z (PMC8274037; doi:10.1186/s13148-021-01128-z)
Supplement: Supplementary file 2 — Additional file 2. Genes and CpG sites included. [file 13148_2021_1128_MOESM2_ESM.xlsx]

## Sheet: 278GenesSelectedByIPA
GeneName	Chr
ENSA	chr1
SLC1A7	chr1
SFPQ	chr1
RAP1GAP	chr1
PRUNE1	chr1
CD46	chr1
DAP3	chr1
CHRM3	chr1
FOXD3	chr1
PSMB4	chr1
KCNK2	chr1
RAB13	chr1
HCRTR1	chr1
OPRD1	chr1
CHRNB2	chr1
CNKSR1	chr1
CNR2	chr1
BTG2	chr1
HTR1D	chr1
HTR6	chr1
GABRD	chr1
SCN1A	chr2
SLC1A4	chr2
PDE1A	chr2
IGFBP2	chr2
CAD	chr2
TACR1	chr2
CREB1	chr2
CEP68	chr2
SLC30A3	chr2
SCN3A	chr2
CHRNG	chr2
SCN9A	chr2
PDE11A	chr2
CHRND	chr2
MSH2	chr2
SCN7A	chr2
HTR2B	chr2
SCN2A	chr2
POMC	chr2
CHRNA1	chr2
IL1B	chr2
IL1A	chr2
ADRA2B	chr2
SCN5A	chr3
BTD	chr3
AGTR1	chr3
THRB	chr3
DRD3	chr3
SCN10A	chr3
ITIH4	chr3
TAGLN3	chr3
HRH1	chr3
GABRR3	chr3
SCN11A	chr3
ITGB5	chr3
RYK	chr3
SEMA3F	chr3
BCL6	chr3
PRKCI	chr3
CLOCK	chr4
GABRA2	chr4
CHRNA9	chr4
MTNR1A	chr4
GABRA4	chr4
CPLX1	chr4
PDE5A	chr4
CXCL10	chr4
CXCL8	chr4
GABRB1	chr4
GABRG1	chr4
DRD5	chr4
ADRA2C	chr4
HMGCR	chr5
NR3C1	chr5
FABP6	chr5
GABRP	chr5
GRIA1	chr5
DHFR	chr5
DIMT1	chr5
FAM153A	chr5
ANXA6	chr5
CAMK2A	chr5
GABRB2	chr5
GABRG2	chr5
GABRA1	chr5
MYOZ3	chr5
MSH3	chr5
SLC1A3	chr5
FAM153B	chr5
GABRA6	chr5
DRD1	chr5
ADRA1B	chr5
HTR1A	chr5
SLC6A3	chr5
ADRB2	chr5
SGK1	chr6
SSR1	chr6
ALDH5A1	chr6
OPRM1	chr6
SOD2	chr6
ATG5	chr6
MDFI	chr6
GABRR1	chr6
PRPF4B	chr6
HCRTR2	chr6
LINC01108	chr6
RING1	chr6
FKBP5	chr6
PDE10A	chr6
GABRR2	chr6
IBTK	chr6
TNF	chr6
HTR1B	chr6
TMEM243	chr7
ACTL6B	chr7
CYP3A4	chr7
ZKSCAN1	chr7
SMIM30	chr7
STX1A	chr7
EGFR	chr7
DDC	chr7
CRHR2	chr7
ABCB1	chr7
RASA4	chr7
SMURF1	chr7
KCNH2	chr7
CHRM2	chr7
PTN	chr7
SERPINE1	chr7
GRM3	chr7
NRG1	chr8
VPS13B	chr8
FGFR1	chr8
CHRNA6	chr8
CHRNA2	chr8
OPRK1	chr8
ADRA1A	chr8
MSC	chr8
CHRNB3	chr8
CRH	chr8
ADRB3	chr8
NSMF	chr9
ZBTB43	chr9
PSIP1	chr9
SLC1A1	chr9
GRIN1	chr9
PRPF4	chr9
SIGMAR1	chr9
GRIN3A	chr9
CCIN	chr9
ABI1	chr10
SIRT1	chr10
LHPP	chr10
DIP2C	chr10
RSU1	chr10
SEC24C	chr10
GAD2	chr10
TACR2	chr10
KIF5B	chr10
PDE6C	chr10
HTR7	chr10
VIM	chr10
UCN3	chr10
ADRB1	chr10
ADRA2A	chr10
SCN4B	chr11
MICAL2	chr11
SWAP70	chr11
BDNF	chr11
PDE2A	chr11
PGR	chr11
PSMD13	chr11
SLC1A2	chr11
CCKBR	chr11
LRP4	chr11
CTR9	chr11
MTNR1B	chr11
PRPF19	chr11
NCAM1	chr11
CRYAB	chr11
DRD2	chr11
GRM5	chr11
HTR3A	chr11
SCN3B	chr11
TPH1	chr11
CHRM4	chr11
HTR3B	chr11
CHRNA10	chr11
CD3E	chr11
DRD4	chr11
CHRM1	chr11
SCN2B	chr11
PSMD9	chr12
CACNA1C	chr12
NOS1	chr12
LETMD1	chr12
LRRC23	chr12
SCN8A	chr12
FKBP4	chr12
TPH2	chr12
SLC6A15	chr12
BTG1	chr12
HSD17B6	chr12
GRIN2B	chr12
FGF9	chr13
RNASEH2B	chr13
HTR2A	chr13
GAS6	chr13
LGALS3	chr14
CHGA	chr14
FNTB	chr14
CHRNA5	chr15
CHRM5	chr15
GABRA5	chr15
GABRB3	chr15
GABRG3	chr15
GATM	chr15
CHRNA7	chr15
CHRNB4	chr15
CHRNA3	chr15
SLC6A2	chr16
NUPR1	chr16
ATXN2L	chr16
NPIPB4	chr16
ABAT	chr16
GRIN2A	chr16
MAPT	chr17
NLGN2	chr17
TOB1	chr17
STAT3	chr17
THRA	chr17
B9D1	chr17
PRKAR1A	chr17
RAC3	chr17
CCL2	chr17
GFAP	chr17
ACE	chr17
GRIN2C	chr17
FHIT	chr17
TBX21	chr17
SLC6A4	chr17
KRT17	chr17
CHRNB1	chr17
SCN4A	chr17
CHRNE	chr17
THOC1	chr18
TYMS	chr18
AQP4	chr18
MYOM1	chr18
TTR	chr18
LMNB2	chr19
ATP1A3	chr19
PRKCSH	chr19
NUP62	chr19
SLC1A6	chr19
SCN1B	chr19
FZR1	chr19
APOE	chr19
UBE2S	chr19
SYMPK	chr19
PRODH2	chr19
GRIN3B	chr19
GRIN2D	chr19
EIF6	chr20
PDYN	chr20
AHCY	chr20
OPRL1	chr20
PSMA7	chr20
CHRNA4	chr20
PTPN1	chr20
AVP	chr20
ADRA1D	chr20
GRIK1	chr21
PDE9A	chr21
RCAN1	chr21
COMT	chr22
TSPO	chr22

## Sheet: Selected 223 CpG sites
Var1	seqnames	start	xEnd	width	strand	cpg	GeneName_20kflank
156	chr1	21909458	21909458	1	*	cg14682556	RAP1GAP
208	chr1	21956302	21956302	1	*	cg17426520	RAP1GAP
271	chr1	23510886	23510886	1	*	cg26491092	HTR1D
329	chr1	24225690	24225690	1	*	cg05524740	CNR2
342	chr1	24235303	24235303	1	*	cg00089107	CNR2
343	chr1	24235340	24235340	1	*	cg18869856	CNR2
346	chr1	24237531	24237531	1	*	cg04804365	CNR2
347	chr1	24239771	24239771	1	*	cg24672624	CNR2
349	chr1	24239979	24239979	1	*	cg03750587	CNR2
351	chr1	24240069	24240069	1	*	cg26151675	CNR2
495	chr1	32071681	32071681	1	*	cg07285490	HCRTR1
550	chr1	35645442	35645442	1	*	cg04240467	SFPQ
766	chr1	150971753	150971753	1	*	cg04075487	PRUNE1
767	chr1	150971889	150971889	1	*	cg21937128	PRUNE1
1097	chr1	203256112	203256112	1	*	cg09739869	BTG2
1197	chr1	215196452	215196452	1	*	cg24464500	KCNK2
1253	chr1	239621510	239621510	1	*	cg06878499	CHRM3
1265	chr1	239880853	239880853	1	*	cg24501728	CHRM3
1267	chr1	239882840	239882840	1	*	cg18853490	CHRM3
1268	chr1	239882877	239882877	1	*	cg27546881	CHRM3
1269	chr1	239882975	239882975	1	*	cg08710234	CHRM3
1270	chr1	239883464	239883464	1	*	cg12298429	CHRM3
1287	chr1	239995407	239995407	1	*	cg11060956	CHRM3
1357	chr2	25393977	25393977	1	*	cg21331367	POMC
1577	chr2	65245339	65245339	1	*	cg07388563	SLC1A4
1654	chr2	75374207	75374207	1	*	cg14632793	TACR1
1710	chr2	96786040	96786040	1	*	cg25044514	ADRA2B
1747	chr2	113557375	113557375	1	*	cg23165415	IL1A
1763	chr2	113589723	113589723	1	*	cg19890119	IL1B
1767	chr2	113593785	113593785	1	*	cg15836722	IL1B
1768	chr2	113593859	113593859	1	*	cg01290568	IL1B
2010	chr2	182996848	182996848	1	*	cg08473326	PDE1A
2075	chr2	208461657	208461657	1	*	cg26504509	CREB1
2077	chr2	208461998	208461998	1	*	cg25634693	CREB1
2088	chr2	208484576	208484576	1	*	cg04280775	CREB1
2275	chr3	11178683	11178683	1	*	cg06457736	HRH1
2322	chr3	11287078	11287078	1	*	cg01331196	HRH1
2348	chr3	11315858	11315858	1	*	cg26307396	HRH1
2350	chr3	11317761	11317761	1	*	cg14884426	HRH1
2389	chr3	15651863	15651863	1	*	cg06430860	BTD
2451	chr3	24430957	24430957	1	*	cg01165683	THRB
2496	chr3	24545179	24545179	1	*	cg27569907	THRB
2582	chr3	38823996	38823996	1	*	cg18697803	SCN10A
2807	chr3	52879316	52879316	1	*	cg16005573	ITIH4
2908	chr3	113933104	113933104	1	*	cg09626521	DRD3
3053	chr3	148446998	148446998	1	*	cg15463966	AGTR1
3054	chr3	148447161	148447161	1	*	cg27260617	AGTR1
3097	chr3	169996520	169996520	1	*	cg06711830	PRKCI
3317	chr4	3765186	3765186	1	*	cg03944460	ADRA2C
3386	chr4	40329643	40329643	1	*	cg12599136	CHRNA9
3599	chr4	74596898	74596898	1	*	cg15230710	CXCL8
3600	chr4	74597806	74597806	1	*	cg03107726	CXCL8
3602	chr4	74601101	74601101	1	*	cg25312163	CXCL8
3637	chr4	76945459	76945459	1	*	cg14855841	CXCL10
3639	chr4	76956571	76956571	1	*	cg26192328	CXCL10
3905	chr5	36668326	36668326	1	*	cg26684139	SLC1A3
3908	chr5	36680436	36680436	1	*	cg27086701	SLC1A3
3912	chr5	36686237	36686237	1	*	cg15033199	SLC1A3
3929	chr5	61672140	61672140	1	*	cg23669009	DIMT1
4033	chr5	74644287	74644287	1	*	cg02535733	HMGCR
4038	chr5	74677477	74677477	1	*	cg05234517	HMGCR
4082	chr5	80009589	80009589	1	*	cg14759944	MSH3
4096	chr5	80162419	80162419	1	*	cg04349497	MSH3
4186	chr5	148190587	148190587	1	*	cg10718401	ADRB2
4396	chr5	150478162	150478162	1	*	cg02066322	ANXA6
4428	chr5	150536132	150536132	1	*	cg25408093	ANXA6
4486	chr5	153121853	153121853	1	*	cg05751968	GRIA1
4509	chr5	159345060	159345060	1	*	cg23370725	ADRA1B
4781	chr6	4020946	4020946	1	*	cg13824270	PRPF4B
4873	chr6	7324850	7324850	1	*	cg15147093	SSR1
4874	chr6	7325004	7325004	1	*	cg12152524	SSR1
4914	chr6	24494043	24494043	1	*	cg09422301	ALDH5A1
4954	chr6	31527893	31527893	1	*	cg04859102	TNF
4955	chr6	31527920	31527920	1	*	cg24504194	TNF
4957	chr6	31528239	31528239	1	*	cg09037630	TNF
5058	chr6	31554263	31554263	1	*	cg04836028	TNF
5061	chr6	31554829	31554829	1	*	cg27616007	TNF
5063	chr6	31554946	31554946	1	*	cg19271190	TNF
5064	chr6	31555016	31555016	1	*	cg03739609	TNF
5399	chr6	35693573	35693573	1	*	cg23416081	FKBP5
5422	chr6	35707957	35707957	1	*	cg01618151	FKBP5
5440	chr6	41606869	41606869	1	*	cg06688989	MDFI
5441	chr6	41607109	41607109	1	*	cg00558689	MDFI
5455	chr6	41627910	41627910	1	*	cg04523677	MDFI
5479	chr6	55105265	55105265	1	*	cg20861489	HCRTR2
5480	chr6	55105271	55105271	1	*	cg02853948	HCRTR2
5520	chr6	82946781	82946781	1	*	cg14154456	IBTK
5536	chr6	82958285	82958285	1	*	cg14868258	IBTK
5551	chr6	89927319	89927319	1	*	cg06690906	GABRR1
5552	chr6	89927485	89927485	1	*	cg00333528	GABRR1
5561	chr6	89949442	89949442	1	*	cg24501676	GABRR2
5602	chr6	90031402	90031402	1	*	cg27352433	GABRR2
5603	chr6	90031462	90031462	1	*	cg15237702	GABRR2
5604	chr6	90033604	90033604	1	*	cg11288428	GABRR2
5613	chr6	106643221	106643221	1	*	cg00716918	ATG5
5619	chr6	106664530	106664530	1	*	cg14573371	ATG5
5630	chr6	106727170	106727170	1	*	cg20398163	ATG5
5705	chr6	154331078	154331078	1	*	cg17256711	OPRM1
5948	chr7	30737556	30737556	1	*	cg13134297	CRHR2
6249	chr7	73149356	73149356	1	*	cg17240725	STX1A
6320	chr7	86846535	86846535	1	*	cg06824394	TMEM243
6369	chr7	87228749	87228749	1	*	cg19861260	ABCB1
6370	chr7	87228808	87228808	1	*	cg25477497	ABCB1
6407	chr7	98626520	98626520	1	*	cg06732758	SMURF1
6411	chr7	98627840	98627840	1	*	cg27297376	SMURF1
6455	chr7	98700193	98700193	1	*	cg10681093	SMURF1
6456	chr7	98701226	98701226	1	*	cg02531439	SMURF1
6462	chr7	98718683	98718683	1	*	cg24407596	SMURF1
6473	chr7	98739627	98739627	1	*	cg18887230	SMURF1
6538	chr7	99639091	99639091	1	*	cg01834856	ZKSCAN1
6678	chr7	112740578	112740578	1	*	cg06745968	SMIM30
6688	chr7	136544817	136544817	1	*	cg13799628	CHRM2
6819	chr8	26697488	26697488	1	*	cg19519355	ADRA1A
6893	chr8	27340154	27340154	1	*	cg13827976	CHRNA2
6925	chr8	32471718	32471718	1	*	cg16979657	NRG1
6934	chr8	32504229	32504229	1	*	cg10741442	NRG1
7054	chr8	38300134	38300134	1	*	cg16625770	FGFR1
7177	chr8	67070006	67070006	1	*	cg26700215	CRH
7210	chr8	72742060	72742060	1	*	cg23750393	MSC
7258	chr8	72765158	72765158	1	*	cg22186155	MSC
7318	chr9	4575020	4575020	1	*	cg26805839	SLC1A1
7420	chr9	36154750	36154750	1	*	cg19097407	CCIN
7432	chr9	36169949	36169949	1	*	cg15248035	CCIN
7719	chr9	140356475	140356475	1	*	cg18559901	NSMF
7720	chr9	140356757	140356757	1	*	cg13857646	NSMF
7775	chr10	352348	352348	1	*	cg00674311	DIP2C
8061	chr10	547025	547025	1	*	cg06042849	DIP2C
8078	chr10	556548	556548	1	*	cg26511507	DIP2C
8141	chr10	601816	601816	1	*	cg06279296	DIP2C
8400	chr10	16688827	16688827	1	*	cg19275754	RSU1
8483	chr10	17273187	17273187	1	*	cg26063719	VIM
8666	chr10	71144634	71144634	1	*	cg17887234	TACR2
8668	chr10	71145968	71145968	1	*	cg04198750	TACR2
8812	chr10	92548822	92548822	1	*	cg25972578	HTR7
8925	chr10	115784904	115784904	1	*	cg11284299	ADRB1
9004	chr10	126182324	126182324	1	*	cg04159215	LHPP
9072	chr11	268950	268950	1	*	cg13185005	PSMD13
9075	chr11	269375	269375	1	*	cg11546385	PSMD13
9076	chr11	269468	269468	1	*	cg02563407	PSMD13
9146	chr11	641042	641042	1	*	cg15202213	DRD4
9338	chr11	10799101	10799101	1	*	cg11136049	CTR9
9350	chr11	12116675	12116675	1	*	cg04176388	MICAL2
9376	chr11	12146343	12146343	1	*	cg17871234	MICAL2
9377	chr11	12146621	12146621	1	*	cg00188327	MICAL2
9379	chr11	12148288	12148288	1	*	cg03821121	MICAL2
9380	chr11	12155992	12155992	1	*	cg10441199	MICAL2
9436	chr11	12236787	12236787	1	*	cg02383376	MICAL2
9445	chr11	12246400	12246400	1	*	cg12536660	MICAL2
9645	chr11	35294221	35294221	1	*	cg27548323	SLC1A2
9656	chr11	35310041	35310041	1	*	cg08896849	SLC1A2
9674	chr11	35364611	35364611	1	*	cg12422178	SLC1A2
9676	chr11	35367036	35367036	1	*	cg02238943	SLC1A2
9677	chr11	35370917	35370917	1	*	cg07201822	SLC1A2
9715	chr11	35441657	35441657	1	*	cg16029801	SLC1A2
9717	chr11	35441777	35441777	1	*	cg21163960	SLC1A2
9718	chr11	35441796	35441796	1	*	cg10730349	SLC1A2
9836	chr11	46935876	46935876	1	*	cg02541565	LRP4
10282	chr11	112840280	112840280	1	*	cg25439774	NCAM1
10304	chr11	113009183	113009183	1	*	cg02804231	NCAM1
10456	chr11	113846918	113846918	1	*	cg10953410	HTR3A
10458	chr11	113846937	113846937	1	*	cg01586609	HTR3A
10461	chr11	113848161	113848161	1	*	cg08208133	HTR3A
10481	chr11	118013775	118013775	1	*	cg24233240	SCN2B
10517	chr11	118033936	118033936	1	*	cg19478417	SCN2B
10716	chr12	2404134	2404134	1	*	cg02468320	CACNA1C
10725	chr12	2419010	2419010	1	*	cg01895549	CACNA1C
10732	chr12	2443169	2443169	1	*	cg03626208	CACNA1C
10737	chr12	2452955	2452955	1	*	cg13371705	CACNA1C
10741	chr12	2467848	2467848	1	*	cg16168876	CACNA1C
11055	chr12	13689734	13689734	1	*	cg17387062	GRIN2B
11056	chr12	13690813	13690813	1	*	cg12426781	GRIN2B
11234	chr12	52208872	52208872	1	*	cg00549601	SCN8A
11361	chr12	85306648	85306648	1	*	cg21702506	SLC6A15
11378	chr12	92524968	92524968	1	*	cg05976481	BTG1
11524	chr12	122314441	122314441	1	*	cg09470277	PSMD9
11577	chr12	122359236	122359236	1	*	cg07926542	PSMD9
11675	chr13	51466481	51466481	1	*	cg19227210	RNASEH2B
11699	chr13	51491406	51491406	1	*	cg01449715	RNASEH2B
11704	chr13	51504471	51504471	1	*	cg00255093	RNASEH2B
11722	chr14	55594613	55594613	1	*	cg04306507	LGALS3
11779	chr14	65457053	65457053	1	*	cg12123728	FNTB
11782	chr14	65465663	65465663	1	*	cg04519541	FNTB
12096	chr15	32396955	32396955	1	*	cg03222361	CHRNA7
12153	chr15	45669010	45669010	1	*	cg10760299	GATM
12275	chr16	8755076	8755076	1	*	cg24630826	ABAT
12326	chr16	8823986	8823986	1	*	cg08549495	ABAT
12417	chr16	10125521	10125521	1	*	cg22113540	GRIN2A
12486	chr16	28545892	28545892	1	*	cg22054137	NUPR1
12770	chr17	7328734	7328734	1	*	cg25627098	CHRNB1
12992	chr17	32562833	32562833	1	*	cg09131949	CCL2
12998	chr17	32569640	32569640	1	*	cg01987353	CCL2
13111	chr17	38262482	38262482	1	*	cg05722458	THRA
13158	chr17	40463735	40463735	1	*	cg01861447	STAT3
13256	chr17	42977986	42977986	1	*	cg15629197	GFAP
13414	chr17	44104521	44104521	1	*	cg05533539	MAPT
13434	chr17	44124560	44124560	1	*	cg23519755	MAPT
13504	chr17	48948878	48948878	1	*	cg00253248	TOB1
13505	chr17	48949161	48949161	1	*	cg08034051	TOB1
13624	chr17	66495236	66495236	1	*	cg26031036	PRKAR1A
14051	chr18	3066822	3066822	1	*	cg05486872	MYOM1
14077	chr18	3172021	3172021	1	*	cg06724776	MYOM1
14315	chr19	2460037	2460037	1	*	cg16041412	LMNB2
14342	chr19	3504945	3504945	1	*	cg00429622	FZR1
14392	chr19	3537694	3537694	1	*	cg17344770	FZR1
14408	chr19	3553032	3553032	1	*	cg19584038	FZR1
14503	chr19	15054695	15054695	1	*	cg25876794	SLC1A6
14578	chr19	35539191	35539191	1	*	cg14961841	SCN1B
14737	chr19	46318633	46318633	1	*	cg07377422	SYMPK
14740	chr19	46318767	46318767	1	*	cg02505812	SYMPK
15066	chr20	3058312	3058312	1	*	cg16339225	AVP
15091	chr20	3074726	3074726	1	*	cg22832788	AVP
15243	chr20	49114773	49114773	1	*	cg15540570	PTPN1
15279	chr20	49158246	49158246	1	*	cg18204358	PTPN1
15493	chr20	62708630	62708630	1	*	cg00759427	OPRL1
15574	chr21	31029063	31029063	1	*	cg20045250	GRIK1
15629	chr21	35884508	35884508	1	*	cg03801286	RCAN1
15630	chr21	35884679	35884679	1	*	cg10492858	RCAN1
15669	chr21	35918104	35918104	1	*	cg12776720	RCAN1
15719	chr21	44104502	44104502	1	*	cg04836328	PDE9A
15749	chr21	44154904	44154904	1	*	cg24704344	PDE9A
15751	chr21	44158422	44158422	1	*	cg10939912	PDE9A
15759	chr21	44166975	44166975	1	*	cg11570752	PDE9A
15760	chr21	44167104	44167104	1	*	cg27523193	PDE9A
